# Supplementary material for: Microplastics in Different Tissues of a Commonly Consumed Fish, Scomberomorus guttatus, from a Large Subtropical Estuary: Accumulation, Characterization, and Contamination Assessment
Source: Biology (Basel). 2023 Nov 12;12(11):1422. doi: 10.3390/biology12111422 (PMC10669230; doi:10.3390/biology12111422)
Supplement: Supplementary file 1 [file biology-12-01422-s001.zip]

Archive with 1 entries (1 files):
- biology-2655305-supplementary.pdf
